# Supplementary material for: Analytical Validation of Loss of Heterozygosity and Mutation Detection in Pancreatic Fine-Needle Aspirates by Capillary Electrophoresis and Sanger Sequencing
Source: Diagnostics (Basel). 2024 Feb 28;14(5):514. doi: 10.3390/diagnostics14050514 (PMC10930882; doi:10.3390/diagnostics14050514)
Supplement: Supplementary file 1 [file diagnostics-14-00514-s001.zip]

Archive with 1 entries (1 files):
- diagnostics-2834658-supplementary.pdf
